# Supplementary material for: S⋯N Conformational Lock Acceptor Based on Indacenodithiophene (IDT) Structure and High Electronegative Terminal End Group
Source: Materials (Basel). 2022 Jun 15;15(12):4238. doi: 10.3390/ma15124238 (PMC9227590; doi:10.3390/ma15124238)
Supplement: Supplementary file 1 [file materials-15-04238-s001.zip]

Archive with 1 entries (1 files):
- materials-1731709-supplementary.pdf
